# Supplementary material for: Effects of bovine respiratory disease on the plasma metabolome of beef steers during the receiving period
Source: Front Vet Sci. 2023 Aug 4;10:1239651. doi: 10.3389/fvets.2023.1239651 (PMC10436613; doi:10.3389/fvets.2023.1239651)
Supplement: Supplementary file 2 [file Data_Sheet_2.CSV]

Table S2: Plasma concentrations (mM) of all the quantified metabolites
	1	2	3	4	5	6	7	8	9	10	11	12	13	14	15	16	17	18	19	20	21	22	23	24	25	26	27	28	29	30	31	32	33	34	35	36	37	38	39	40	41	42	43	44	45	46	47	48	49
	1-Methylhistidine	2-Hydroxybutyrate	Acetic acid	Betaine	Acetoacetate	L-Carnitine	Creatine	Dimethylamine	Dimethylglycine	Citric acid	Choline	D-Glucose	Glycine	Glycerol	Formate	L-Glutamic acid	Tyrosine	L-Phenylalanine	L-Alanine	L-Proline	L-Threonine	L-Asparagine	D-Mannose	Isoleucine	L-Histidine	L-Lysine	L-Serine	L-Lactic acid	L-Aspartate	L-Acetylcarnitine	Oxoglutarate	L-Ornithine	Pyruvic acid	Succinate	Sarcosine	3-Hydroxybutyric acid	3-Methyl-2-oxovaleric acid	L-arginine	Creatinine	L-Glutamine	L-Leucine	Malonate	Methionine	3-Hydroxyisovaleric acid	Isopropanol	Valine	Acetone	Isobutyric acid	Propylene glycol
1	8.95375	25.8225	113.1375	194.99	12.365	17.1175	304.1925	1.03625	0.9725	96.06375	24.89375	6528.61125	607.63125	182.66	42.3225	77.38625	40.69375	57.29875	299.72875	58.68125	72.965	30.275	77.09875	81.3025	48.91125	114.8875	71.90125	3509.19125	10.31625	13.35375	13.4175	70.36625	146.2275	1.96875	2.88875	648.3925	1.57	62.44125	95.45625	349.435	131.51	4.69625	28.8325	0.65875	2.91625	182.94125	15.4475	9.61125	62.43125
2	8.1225	10.035	80.1575	161.76375	6.27125	15.52875	224.64875	0.90625	0.74125	56.58125	16.58375	5646.88	487.20875	93.9075	55.5175	63.70125	34.9675	55.58875	221.4775	43.4675	55.92625	22.4425	121.805	68.935	37.95875	99.46875	68.29375	3601.79875	7.3575	7.61	10.56625	56.1925	103.15125	2.66125	2.2825	247.14375	1.4425	65.42375	86.9475	286.4225	111.07375	3.99125	19.0475	0.4575	3.1175	157.32125	9.14375	8.06875	43.25
3	7.28625	20.60125	47.5275	146.35625	1.1025	15.37875	227.02375	0.97375	0.69125	66.82875	27.3875	4823.24125	372.16375	130.43	43.91625	72.9625	30.4775	41.97125	274.08375	52.5125	63.6525	24.3375	56.445	74.35125	34.72625	90.80125	47.21125	8402.65125	0.0125	7.57	15.8025	50.86625	233.35625	6.2725	1.5125	98.1725	0.79375	51.6625	86.2125	252.365	117.97	3.99875	22.19125	0.2175	2.335	166.02375	8.93875	8.01375	47.70625
4	5.08875	14.11875	84.49125	147.2575	1.4325	15.5275	191.855	0.7825	0.5975	131.5425	11.3225	5857.88125	232.47375	53.37125	42.39875	87.9325	55.4275	47.73875	269.46125	63.665	50.46625	18.675	58.50375	72.39875	34.335	73.90375	39.83375	3654.74875	8.1175	4.6875	11.17875	43.0375	133.46625	1.2975	2.31875	88.48875	1.29125	23.31	76.5575	214.1375	115.04	4.19125	26.18625	0.56125	1.66875	224.81375	4.2375	14.31625	52.74375
5	8.08125	6.62	58.5125	180.51625	0.505	18.26625	256.59625	0.8	0.8475	61.76	9.17625	5065.09625	478.505	187.33625	34.85125	46.3875	26.00375	38.29125	291.86875	44.54	51.57375	28.5675	79.93125	46.86125	38.435	88.73625	65.20625	3887.62125	2.8825	4.69625	10.2775	55.0225	135.78625	5.2825	2.62625	87.1525	0.8475	46.40875	82.06875	269.66	79.38875	4.245	16.8375	0.805	0.79	129.36625	5.44875	6.8275	58.6275
6	7.21375	12.09125	125.94875	130.705	2.70375	13.88	215.10375	0.95375	0.59625	118.9775	69.5375	4126.51375	439.39125	206.63875	30.51	48.92375	30.42625	42.93125	196.19625	38.71375	47.98375	17.21375	63.31625	63.68125	38.52375	79.04	47.2425	2289.88125	3.8625	8.3575	12.4625	90.8125	85.5575	0.8225	1.94125	365.365	1.61875	36.115	74.84375	222.83	96.93125	10.0475	23.54125	0.74	1.74375	150.92375	8.8425	8.955	39.02375
7	9.09	0.65125	61.07125	157.3225	3.0975	12.73875	247.35375	1.7225	1.0075	102.4075	501.1325	5040.00875	584.60625	170.67	23.89125	116.6775	39.19375	50.7825	274.64375	69.6625	52.73125	25.08625	60.80625	55.28	66.7425	107.11875	63.25	3376.67125	21.7525	14.44125	22.22625	175.395	87.82125	2.53125	4.15625	278.41375	0	16.0025	86.375	269.07	103.3675	53.0325	22.3875	0.5775	1.12875	140.01125	11.215	4.915	91.49
8	8.54375	2.3825	106.83875	99.41625	2.9	11.51125	153.31625	1.0175	0.67125	119.98125	10.01625	3979.86	288.6975	169.7525	45.25875	51.01375	37.23	41.92875	183.62125	59.49	29.325	25.61125	39.4375	59.78	24.83625	67.98625	49.07375	3342.9625	0.3825	5.74125	13.68125	47.78625	100.9675	1.21875	1.535	222.01375	1.35875	54.92	73.2875	225.04875	79.4875	4.5225	20.41875	0.21625	1.49625	153.93	6.78875	9.975	51.4975
9	9.1775	9.04	55.21625	142.40375	1.29875	15.9875	235.93375	0.90625	0.82375	75.435	11.84125	4808.5725	420.47	248.4225	35.61625	61.825	38.55	55.8075	346.29375	43.18	81.69375	21.20625	61.285	82.8725	38.15875	108.02	62.19875	4230.58	6.6175	5.29375	14.4125	63.435	126.4425	3.46	2.8275	133.98125	1.36125	43.91625	97.72375	286.38875	135.87375	3.755	22.92	0.49875	1.43875	218.42125	7	10.4775	45.05875
10	9.43875	1.07875	45.1625	124.69375	2.12625	18.855	278.30125	1.015	0.66375	45.70375	42.06875	4595.95875	499.94625	254.99	35.55625	37.27875	30.6	47.26375	321.085	44.0125	52.00125	31.445	61.865	61.9475	36.6375	101.51375	76.79	4326.50125	7.74625	8.5	8.8625	102.07125	179.05375	5.33125	2.19	132.1975	1.22	34.67125	97.73875	267.7	101.07375	6.0075	24.14625	1.255	1.79375	153.88625	8.935	8.58625	41.76375
11	10.8875	8.31375	53.7375	165.08375	2.0875	20.96375	313.31625	1.1725	1.0525	78.9725	10.99375	5003.495	612.5875	290.73	40.33375	49.60625	31.80875	49.865	431.72875	62.65375	64.89875	24.19125	59.8775	73.0775	35.78375	94.86625	79.405	4793.1425	0.16625	7.6225	20.64125	43.57	162.2525	6.79125	2.685	119.80625	1.5175	60.52875	108.365	267.32875	108.215	5.49375	25.27625	1.93875	2.4075	168.2575	14.8175	10.505	17.43625
12	8.93	13.62125	44.9	159.53625	1.67625	18.16625	308.3075	0.945	0.9675	42.38625	64.26125	5753.97	491.15625	212.575	29.1375	71.61625	28.45875	49.4125	293.3375	53.40375	50.78875	20.445	64.18125	61.31375	39.86625	94.93125	66.00875	7510.19875	0	6.83	22.53125	86.3225	232.635	5.69875	3.13375	95.55875	0	82.96375	76.48375	230.1425	101.02375	10.77375	17.77125	0	0.7725	147.42625	7.69125	8.39125	70.48875
13	9.9525	2.94625	143.4325	175.8875	3.5075	19.23125	236.22625	0.84625	0.99375	151.00875	35.81125	6458.12125	312.78375	107.83	45.1025	97.79625	58.44875	44.175	320.18125	69.8225	47.72625	22.16375	83.2875	57.815	53.4475	97.92875	57.62375	7191.0425	12.0625	5.38	14.64875	108.4275	249.66	4.56875	3.87125	119.75875	1.08625	52.16875	95.19625	270.81375	111.065	9.60875	27.95625	0.46625	1.13125	199.14875	7.75625	14.225	54.7875
14	5.1725	20.86125	34.25125	123.8175	2.5725	13.09125	202.0625	0.82125	0.85875	42.695	34.9025	7129.7725	341.99875	119.08	29.45	106.40375	30.93875	50.65125	362.4225	36.5375	46.73375	25.85875	100.80875	54.325	34.2025	65.51875	46.69375	12432.80375	8.7025	4.7875	13.3775	46.14375	279.74625	8.885	2.16875	46.4875	0	24.605	57.80625	246.8825	93.06875	4.8	19.2225	0.0125	0.75625	130.3125	5.2575	6.55	38.30625
15	11.33375	7.67	150.3075	105.88875	2.82	6.93875	217.43125	1.315	0.86875	146.8575	273.5275	3647.9325	324.06875	89.12125	29.59125	88.91125	41.9525	47.52	203.7875	60.67875	33.85125	22.03	44.895	60.45375	37.025	99.45875	47.25	1486.55125	17.7375	8.06	14.97125	157.3675	48.15125	1.53875	2.8375	286.37375	0	0	80.55625	161.0675	94.49625	37.3425	22.145	1.47875	2.89625	154.1525	11.1425	11.28	43.5
16	6.0975	6.74875	119.4225	78.4875	0.44	8.755	129.43875	0.455	0.30875	91.0325	23.43	3866.795	246.9125	99.8075	28.62125	48.71625	18.9525	28.36125	168.5025	46.12	46.5575	12.35	41.56125	34.53375	23.8075	57.22875	42.43625	3045.75625	0.0125	3.24625	11.25875	57.86125	129.1625	2.51375	1.6475	97.745	0	26.88125	47.66	139.7475	54.415	3.13125	12.82625	0.57125	1.19625	106.2025	4.71375	7.23875	55.2025
17	9.89	5.47	76.20375	165.7425	3.1	13.295	269.3975	1.22625	0.8325	103.025	12.885	5075.2075	562.4175	55.23375	38.72625	71.0475	30.75375	38.61625	197.45625	45.47625	57.2625	17.79125	70.075	58.1075	38.3075	85.24	51.26625	3459.11375	7.4825	9.29625	9.40625	43.47125	70.88	7.19125	3.33875	259.71375	1.91875	65.31	131.25125	265.3825	87.6375	4.6675	16.38875	1.325	1.44625	146.41625	12.685	7.75	114.36125
18	10.82375	10.58	83.06625	179.36	1.455	18.6175	314.9475	1.2325	0.8075	113.8625	13.40125	5547.31125	565.185	61.77875	49.23375	77.01125	34.5025	54.8525	292.3075	49.10875	56.165	25.95625	73.16625	63.79125	36.995	101.56875	80.82625	4570.32625	6.7325	10.42	11.8575	57.4275	134.16125	2.3	2.555	181.54	0	59.165	121.2825	321.1825	111.68625	6.01625	21.99	1.18625	1.2075	169.6	7.52375	7.42625	44.61625
19	9.35	3.25875	121.9775	143.35875	2.93375	10.44375	178.06125	0.88125	0.555	78.89125	9.5575	4958.3725	557.0475	84.99875	38.91	50.19625	27.03625	40.32625	258.1775	49.49375	56.375	20.74875	61.4025	59.105	31.75125	78.59625	68.14625	4220.38125	4.04	4.91875	7.4325	56.1675	121.83125	4.9	2.1	197.08875	0	61.2925	77.5725	250.4125	92.0775	3.29375	18.96625	0.1525	1.37	154.46875	5.58125	7.1625	88.78625
20	8.96375	9.10125	52.31625	200.67375	2.17875	16.6675	320.63625	1.3	1.0325	68.19375	12.0025	5991.97625	498.45625	81.0325	31.22875	73.28875	25.30375	37.315	369.4575	38.77875	46.285	23.91875	68.12125	57.37625	31.45375	90.5925	57.7725	11104.19625	5.87375	5.715	11.37125	43.34125	246.70375	10.12	2.25375	68.4475	0.735	56.1525	99.06	263.64	86.80625	3.5775	19.88125	0	1.29125	127.95625	7.2275	6.05875	109.71375
21	10.65125	6.3425	82.9125	129.97125	2.2275	17.33625	329.22625	1.02625	1.01875	68.905	11.69625	4663.6575	534.06375	224.285	36.5125	55.59	33.075	47.4175	278.7025	56.62375	49.8825	23.77375	58.015	75.08625	34.54125	111.795	64.47375	5602.59375	1.81125	8.415	9.78	54.88125	127.56875	1.325	2.245	261.25375	2.14125	65.38	106.48875	261.06875	110.97625	4.28	21.39	1.6925	1.975	172.24	16.42625	9.61375	51.48
22	11.75375	5.53375	52.8775	255.3725	3.4875	20.32625	420.45625	1.4525	1.21	65.25875	18.00125	7682.71375	516.7	127.0975	37.0125	123.13375	46.1325	62.4225	495.80375	69.08	76.295	37.8625	82.18375	95.15875	52.1125	145.7375	82.51625	20305.7925	9.45625	8.195	16.90125	65.90625	408.9475	9.6775	3.58	52.53	1.35125	113.68375	117.045	454.5375	150.78875	5.68625	33.58125	0.0125	0.96625	217.19	9.58125	8.56875	41.5
23	5.25	7.90375	65.78875	107.4425	5.6525	20.52875	217.375	0.95	0.7175	51.575	8.81875	5514.87125	594.32	120.11125	33.6175	49.235	23.945	34.8	205.82625	31.24375	44.5075	12.8275	91.11	57.2075	36.815	76.36375	64.71625	3843.23375	4.6	9.99625	8.00125	45.4175	106.12875	1.26375	1.47625	316.17875	1.225	57.28125	63.70375	207.995	86.72125	4.36625	16.52375	0.37375	2.96375	135.385	7.3575	7.99625	48.78625
24	10.4675	4.1125	149.6225	145.55125	2.9175	25.97625	312.54625	1.21	1.10625	119.88625	17.32125	7727.24	437.25125	146.6575	51.0375	120.92625	42.3475	52.63875	362.86125	55.61125	51.33625	27.3775	120.11125	77.93	54.13875	97.66875	76.07125	4483.8275	11.1325	6.53875	15.025	54.31125	203.5775	5.7725	2.6325	151.68375	1.015	74.80375	95.35375	349.605	127.98	6.07375	26.7675	0.43	2.11375	235.13875	7.2625	12.69375	68.62625
25	10.135	2.74625	44.39625	193.9925	2.2675	28.32375	373.17125	1.38625	1.12	83.43125	20.32375	5192.68	511.18375	204.8375	38.4875	142.18875	0	44.665	397.05625	62.47125	41.53	25.5725	57.27875	64.76	47.30375	102.4575	73.165	12040.81125	13.46875	11.30125	24.01375	72.4925	262.16	11.2	2.97625	70.095	1.3775	71.29125	99.94125	303.57625	104.19625	4.8775	22.0175	0	1.45875	146.38375	8.03125	8.06875	41.38125
26	9.85625	7.42375	49.2875	130.41	2.3225	14.25375	244.74	1.07	0.78125	64.27	32.31625	5429.55875	420.24125	111.6725	28.78	36.58125	27.47375	41.78	224.42	33.035	40.255	17.55	80.79	45.41625	34.53375	70.2525	59.65875	4544.0375	5.87625	6.655	9.16625	59.88625	121.9	4.64625	1.3325	172.90125	1.00375	47.445	84.67875	216.6075	77.44875	6.13875	14.5	0.74	3.85125	125.54875	6.20125	8.23625	53.3
27	6.25125	10.84625	71.7875	93.1425	2.39	15.06875	219.29875	1.26125	0.6475	145.81	10.82125	8552.54875	282.2125	199.51125	29.23625	88.03875	37.12	40.4525	328.46875	35.79125	44.6325	16.53875	69.52	52.44	32.0625	68.11125	34.90625	16682.54625	6.77625	5.16375	13.84625	37.97375	228.0725	5.3725	1.81375	40.63125	0.53375	40.77375	97.56125	241.89	81.27	4.5025	22.07	0.0125	1.145	152.01375	5.125	11.445	37.90625
28	6.02375	3.045	86.9675	107.3525	1.5575	8.95875	164.4025	0.85875	0.4825	95.8425	11.56	4476.06125	291.55	246.44375	47.29	58.8625	40.22125	45.40125	266.87375	41.57625	41.6625	15.04	62.90125	49.76125	35.54625	48.215	62.67375	3327.39125	6.3675	4.2	9.51375	41.87625	114.725	0.82375	1.86625	174.96375	1.3375	33.245	72.0075	180.3025	85.7125	2.7375	17.93	1.255	2.98125	188.16625	7.8375	10.15125	40.55125
29	8.10125	13.775	90.8	136.89875	3.5125	18.83125	282.22625	0.90625	0.87875	73.72625	11.44125	5783.19	451.65625	271.55125	34.82	68.60875	27.12375	41.3675	331.2125	44.13125	49.3025	23.84125	76.6375	60.375	34.3	89.07875	64.115	7640.68875	5.6925	6.13625	14.63875	54.505	209.29375	7.0625	1.65875	163.2625	0.8225	50.94125	85.20875	261.72125	92.51625	3.9725	20.4175	0.0125	1.02	151.3875	11.54375	9.19125	59.08375
30	9.1325	12.39125	161.49125	177.04125	3.7925	28.485	330.9425	1.14125	1.035	165.22	13.045	6078.4275	349.7625	163.1325	42.39875	125.5325	33.0075	39.275	354.075	34.6075	35.14875	27.23125	78.72625	61.435	41.88125	90.38125	52.38	8184.3475	8.85	8.97625	13.7375	54.78875	358.49	6.87375	2.5175	133.47	0.72875	48.05875	90.005	274.35875	94.2525	7.1375	23.43875	0	0.90125	185.0375	9.26625	12.14125	48.6375
31	7.94375	6.895	41.165	115.52	2.02	10.99	189.5125	0.8025	0.5825	93.42625	11.6725	4819.62625	226.66625	175.94125	33.5375	52.3425	32.51375	43.45125	254.19625	47.73125	49.90125	15.305	58.88125	48.9725	30.3475	69.05	40.04	6538.14125	0	3.02125	11.76875	52.8375	132.38	5.94875	1.5225	55.57	0.455	56.28	74.0875	225.7775	81.26	3.825	20.435	0.85	1.22375	154.74625	5.44875	8.02125	81.51375
32	9.93	5.955	89.91	171.35875	4.10625	14.82375	196.74875	1.04875	0.7	105.01375	9.2025	5624.2775	585.65375	110.65375	40.37125	50.18	32.33	42.785	279.56375	45.99625	50.98125	20.37375	68.45875	60.43125	42.39	79.675	79.45	5522.2625	8.44	6.105	12.49625	51.6475	125.005	2.48375	1.8125	210.425	1.9025	59.37625	101.6375	307.48375	95.91125	4.35625	19.645	0.38125	2.30625	156.7175	9.34375	8.6525	51.0925
33	10.72625	17.05625	34.6625	174.19875	4.58875	12.12125	272.23	0.76	0.825	83.2275	14.9225	4965.3625	484.33625	76.43625	37.095	53.18625	40.77875	52.47125	263.735	38.27625	70.7125	30.13625	70.37875	69.93375	50.07375	115.77	59.7325	3186.2325	3.27625	9.60375	17.53125	61.83375	72.9575	2.48625	2.8125	296.085	1.145	76.32125	92.54	370.0225	115.26125	3.5575	26.14625	0.4025	3.0325	185.28125	9.45625	11.41125	43.65
34	10.05625	2.67375	71.15875	141.455	4.9375	25.595	357.86375	1.3575	1.07125	58.5925	12.335	5329.21625	432.99375	34.105	42.11625	80.56	39.08625	52.53125	272.29375	46.3725	52.54125	25.2575	74.82625	85.69375	39.1025	126.535	63.26375	7048.08875	9.12875	7.94875	12.47125	56.595	118.585	10.14375	2.365	256.7175	1.7975	82.43625	111.235	253.57125	133.54625	5.45	23.2525	0.32	3.5625	204.485	11.94875	10.33375	79.5375
35	8.25	1.43875	72.195	119.2225	1.7075	14.84875	201.51	1.1025	0.8225	66.5675	149.51125	3938.355	419.63125	73.425	27.30125	57.1725	28.265	37.13625	173.90125	47.14125	43.60625	17.0625	51.8475	52.77125	33.68	62.73125	49.82375	5312.96	13.48875	8.32625	10.11625	126.02125	107.1825	2.1725	1.52	190.64125	1.0525	47.06	80.8775	140.02	78.26	16.965	16.1525	0.33375	2.4075	116.5825	8.28625	6.445	63.05625
36	9.8125	12.20625	107.57375	122.41	3.65125	13.26125	213.35125	1.30125	0.72125	121.49	12.74125	5629.87625	367.85375	34.1675	46.72625	82.84375	40.69875	45.15375	306.235	39.27125	31.655	20.32125	65.015	66.4075	35.25375	87.59	53.47125	9531.17	8.13875	4.4725	11.0425	56.055	303.945	8.45625	1.86875	104.87875	1.26125	57.46	84.7625	233.06375	97.77875	3.97125	18.9825	0.31	2.565	185.71875	7.45125	11.7125	71.09125
37	11.08125	9.1875	114.05	174.32375	3.84375	17.16875	211.77125	1.35625	1.97625	173.00625	22.09875	5860.76125	408.38	68.0875	48.585	89.93375	42.28875	55.22	290.00125	54.38375	43.6875	37.1125	77.9725	93.67125	52.9725	138.62	82.44875	6568.28875	14.23625	4.78625	11.88	84.87625	166.21	7.1225	5.36625	156.58875	1.41625	75.3	131.5975	302.54	144.9525	8.39	30.78125	1.88	2.96625	249.26125	9.63875	11.65125	41.295
38	6.86125	15.58875	43.7875	131.39125	3.66125	16.4475	250.06375	0.695	0.8375	46.81625	24.4725	4099.83375	574.275	87.6825	27.85625	69.07875	26.38125	37.0075	226.43875	45.1575	42.5125	21.01125	70.41625	63.035	31.78625	97.815	55.9	3868.15625	6.095	8.155	11.445	57.7175	130.35125	1.9375	1.93	245.5525	0.9675	52.6575	68.60375	267.225	108.1925	3.48125	19.2475	1.2675	3.1975	154.47375	8.89875	7.1525	32.9325
39	7.36875	7.73125	49.99375	180.65875	1.035	10.215	250.465	0.8125	0.76625	76.68	26.19375	4159.40125	389.1425	87.5525	26.91	47.3275	31.12625	39.9075	341.23375	40.31125	66.19625	31.5075	59.9325	55.405	33.21125	97.79125	57.89125	6767.02875	2.9575	3.385	14.5875	57.68625	223.8775	2.8075	2.29625	71.83375	0.90125	63.40125	73.85	233.85125	89.40875	3.7625	24.13	0.2025	2.2675	143.975	4.75375	7.62	12.87125
40	6.74125	9.57	141.14375	122.89	2.71	9.97625	153.65125	0.82	0.6275	102.99	105.3725	5000.975	287.18625	73.47625	52.0425	80.27125	56.12375	43.42125	196.16875	64.32	44.31375	22.16	58.75875	80.095	36.94625	84.4875	55.05375	2464.7425	7.22125	7.09875	14.38125	120.735	101.56	1.01375	2.15375	237.2075	0.97375	15.7375	62.42125	202.10125	139.94375	14.43375	21.32875	0.71625	3.17375	228.31	6.57625	11.26625	73.36125
41	8.3875	12.2475	38.0375	140.52625	2.24375	13.19	170.0125	0.9375	0.565	56.90625	53.11625	4830.15	471.28	119.64625	27.7875	46.04125	28.5125	45.76875	271.22875	38.87125	58.85	21.14125	67.80375	54.03125	42.91375	76.15875	21.90875	3042.9475	3.2075	7.11375	13.9475	106.5925	129.165	0.515	1.6275	193.08625	1.12125	14.64	71.92625	206.225	87.9725	13.9025	19.20375	1.01875	2.905	133.11375	6.7625	7.485	73.24875
42	8.1075	7.3525	163.06875	147.39125	2.41375	11.86375	143.21	1.07	0.51	117.35625	11.12375	4412.18375	516.58375	181.9875	43.73875	48.47875	31.2775	38.84625	196.335	38.43125	42.8875	19.34375	45.86375	56.3975	34.64125	61.13125	64.83875	2933.92125	3.81875	5.635	10.84375	49.29875	93.3775	1.7125	2.33375	166.71625	1.35875	31.25625	85.705	209.74	90.705	3.94625	15.4125	1.2575	1.37875	158.7525	6.255	8.39375	61.34625
43	7.965	6.37625	116.4	104.8225	5.46875	10.40625	187.37875	0.99625	0.67875	77.71875	20.78	4505.8525	425.34625	221.76125	38.75625	45.015	26.56375	35.83375	219.665	26.98125	41.47375	20.9375	69.29	43.96125	26.65	72.94	45.1125	2551.74125	3.235	5.56875	9.505	86.9425	87.425	1.1325	1.7375	261.55	1.4025	31.025	102.77	230.4875	72.245	6.22	16.74875	1.10125	1.20875	125.29	8.27875	8.3725	48.0775
44	7.59125	4.405	96.3975	87.64	2.17125	11.53	214.17	2.15375	1.185	73.3075	431.2875	3218.405	646.38875	278.46	15.4025	116.0375	42.23375	49.115	338.45375	84.18	25.43375	25.065	35.07375	58.745	71.21625	108.70375	42.45625	3265.47	22.7975	9.96	37.07375	167.6025	134.835	7.4825	4.59875	66.4725	1.085	31.1425	83.85125	164.50125	112.21875	86.11625	21.59625	0.58375	1.14375	139.9425	6.13125	118.25375	42.75
45	7.74	5.14	61.42625	146.70625	2.35375	9.84875	259.83375	0.84875	0.8675	101.0975	49.78	4750.63875	478.3075	136.035	31.81875	70.34375	27.44625	37.00625	290.4125	51.4625	55.17125	20.3925	52.20125	47.2	36.77375	71.765	54.43375	5122.485	7.45625	5.8225	15.87875	72.53125	193.03375	0.47875	2.11125	277.57	1.2525	24.46875	72.38375	216.83375	79.9	10.165	20.07875	0.02125	2.56125	119.47375	6.65	7.45375	42.0175
46	0.01375	5.465	39.07375	85.68125	3.70375	7.89375	164.37375	0.3475	0.5875	40.72	20.75	3049.00125	274.73	208.6425	21.22125	33.065	16.27125	27.6375	120.64625	37.57875	38.845	15.36875	37.585	36.9175	23.3625	71.37125	31.6975	994.1175	0.8475	4.8225	0.0275	58.43125	54.41375	0.79375	1.1	226.08875	0.24	36.77	47.14375	135.875	59.96375	7.15	10.1575	0.38375	1.155	92.55375	7.66375	4.93875	57.375
47	8.3875	6.10125	114.275	112.14875	1.8225	13.62125	212.98375	1.4375	0.7	83.89125	310.2775	4411.7275	550.58625	164.53	34.55375	71.73625	33.95375	38.9825	262.3125	57.865	40.83875	22.925	53.11375	47.79375	53.1825	77.61875	60.42125	2033.07625	16.13625	9.60875	17.445	149.0225	73.4025	3.93375	1.49375	172.1325	0	0	87.00125	245.6325	85.3825	37.2225	14.7525	0.335	1.1725	141.9475	6.6075	8.16	92.4225
48	7.555	7.96375	74.20125	96.49	3.34375	10.3625	175.15625	0.93	0.6075	94.735	53.7675	4753.66	285.52625	228.54	35.795	83.28125	56.1275	57.50375	251.34	47.5425	44.93625	24.48375	57.9275	75.2825	43.73	90.94375	53.845	6038.815	9.2625	5.28875	12.515	111.98375	160.66	5.56625	1.99125	176.8225	1.13	29.86375	80.43625	234.89	135.5725	7.7275	20.75375	0.21875	0.805	223.17625	7.815	11.73125	40.08375
49	7.51875	9.79625	33.635	140.935	1.1075	15.2225	222.54	1.0875	0.63375	43.3625	12.005	5480.94875	376.2975	208.065	32.86875	64.5725	30.88	44.93125	411.01375	36.09625	43.74375	19.8	71.8225	56.55	34.905	85.0875	46.085	9950.97	4.8575	3.77625	15.31875	46.3125	209.8375	3.6575	2.185	38.43	0.71125	37.44375	75.26375	225.02875	99.38	3.0575	21.6875	0.46125	1.1375	155.13625	4.2725	6.19125	67.59625
50	9.61	6.91375	152.2125	176.6425	4.13	14.57625	264.9475	1.2225	0.86375	174.535	9.85625	4952.0525	534.01	125.13125	47.13625	64.19875	36.10375	45.95	261.93	48.08375	31.31	20.89	75.18125	62.4925	43.305	91.10125	74.13625	3364.07125	9.675	4.665	13.62	58.27375	161.1925	3.0525	1.985	214.19625	1.68	71.56	93.8875	247.44125	100.1775	6.35125	22.3625	0.34	1.97875	165.6625	8.13875	11.1425	48.0725
51	7.83	5.25625	47.7525	100.87125	2.1575	13.59375	180.26875	1.00375	0.5475	95.30125	9.13875	4979.855	262.91875	74.285	49.45875	47.92	44.28125	44.79875	217.92	50.1675	28.3	14.09625	53.0475	56.98375	28.6175	59.215	48.09625	3977.5	0.0125	4.9175	12.26125	35.79125	119.11625	6.59875	2.76375	115.18	0.985	42.24	69.87625	178.5675	89.00125	3.78625	23.3775	0.50625	4.22625	162.2825	5.6475	10.47125	52.89625
52	4.99	5.78875	66.7975	71.1875	1.1825	5.85875	131.2325	0.58375	0.49125	71.58	189.9625	2948.27875	288.5325	152.6925	21.125	53.54125	24.44	25.53125	174.49875	64.02	25.13625	10.565	30.3275	32.92375	33.9675	67.14375	36.19875	2735.59625	29.5575	5.97	10.09125	98.30875	88.92375	2.00125	2.27	101.67375	0	0	50.48375	117.23125	59.0625	25.0925	13.54625	0.055	1.17625	89.66	2.98875	5.655	27.065
53	7.20375	5.9975	113.2575	127.87	1.3525	11.98	171.7975	0.8775	0.4925	100.98625	30.125	4579.12	333.0275	97.77875	37.32375	42.23375	40.06375	42.1425	224.01125	44.27	42.39625	20.6	62.125	64.5225	36.24125	75.17	55.33375	954.20125	4.5825	5.665	10.495	93.27625	57.4275	3.3425	2.4875	171.5725	0.9525	32.085	75.08375	212.03125	100.52125	5.8925	22.02375	0.6375	1.8225	196.86	7.8075	10.4125	37.90125
54	9.20375	7.63625	68.61375	133.02625	3.10875	17.73125	303.6375	1.145	0.8525	53.48375	21.96	7132.6325	450.0625	87.34625	31.58375	99.67125	14.2075	42.985	365.43	42.85375	52.22125	23.88125	76.145	53.6	30.49	87.8	51.29375	10866.4825	12.3375	9.01	11.5675	59.7025	314.31625	5.38	1.91	117.7225	0.50625	70.475	91.49875	241.42125	84.085	5.01875	17.4825	0	0.64125	124.5275	6.5475	7.89375	35.3275
55	10.92125	8.88375	45.08375	199.0725	4.88875	19.39875	342.58375	1.62625	1.03375	91.75625	27.69625	6468.2875	628.42375	153.2075	35.6425	117.2375	35.2075	57.36875	400.00375	43.43375	74.06375	25.05	94.86125	72.405	43.10625	108.5825	62.19375	9886.6875	13.54625	7.75375	14.77625	65.50875	237.51125	9.975	2.1575	197.035	1.49375	74.44875	95.0125	334.67	119.99875	5.865	26.26375	0	3.315	172.785	11.0025	7.955	102.035
56	7.075	5.155	62.305	123.88875	1.60375	10.46875	212.745	0.75375	0.64625	54.6625	10.36	4247.1425	419.365	77.135	37.2625	38.45375	14.9125	31.9525	205.16625	40.23375	47.945	14.20625	61.6225	45.36	26.5875	81.40625	50.01625	3268.3875	0.0125	6.0625	10.2525	66.3325	118.3025	4.545	1.605	200.7375	0.935	55.51875	75.87875	202.10125	68.68875	3.89125	14.24875	0.09625	2.2625	112.58	11.795	7.61875	42.58875
57	7.65125	9.0675	129.49625	196.14875	3.97	21	228.5525	0.93625	0.7275	79.24625	13.50375	6675.32125	392.12	135.8375	49.345	69.37	43.955	49.9275	360.1275	32.3825	74.9275	29.765	102.385	71.51625	40.33125	118.85125	82.15125	12285.88625	6.00875	6.50125	10.36875	63.78125	332.89125	6.51375	2.43	96.5575	1.26375	68.92875	85.67375	268.045	109.1375	6.5875	25.21	0.0125	1.09875	195.4025	6.38875	11.73125	46.0425
58	8.925	10.34125	65.50625	108.66625	1.27125	15.67	235.335	1.13625	0.8625	85.615	14.4525	4476.85625	445.62875	154.735	41.55375	63.195	27.27375	37.41	257.41	41.29	61.8425	16.1975	55.0175	60.32375	23.9475	75.01625	52.95375	7378.54625	7.7525	6.57	10.66875	59.855	245.62125	7.71125	1.99375	76.1675	0.55625	43.875	85.4925	214.0575	90.5825	4.4125	17.285	0.15125	1.4375	140.3675	5.71875	6.46	45.455
59	8.56625	9.2625	141.18375	109.7325	1.37125	21.83375	234.37125	1.27625	0.7925	96.525	18.68125	5838.145	443.555	121.41875	39.17125	82.70625	26.925	37.875	276.18625	40.44875	40.99375	21.26375	59.5375	59.4125	35.3575	70.545	44.6625	7569.19625	9.01625	5.665	12.385	48.31875	208.48625	5.52875	1.785	114.6075	1.44875	56.68875	90.7625	235.4425	86.74875	4.0125	19.64625	0.0775	1.18625	141.8275	7.5875	8.08875	55.37875
60	10.23625	8.75	127.305	279.1325	3.63375	19.03	375.9025	1.55625	1.11625	188.69125	17.03	6704.215	648.78625	143.58	51.97125	133.795	48.5575	55.485	409.11375	81.37875	69.60875	28.96	112.51875	95.20375	57.69125	110.965	87.21375	10270.215	14.20875	6.255	19.65	62.7375	263.78	8.47625	4.95375	115.78	1.0875	93.83375	123.055	341.43375	132.025	8.67375	35.29875	0.5275	1.215	246.49375	8.23375	12.00375	55.05125
61	10.085	7.78625	180.15125	153.69375	7.44875	22.1475	298.30875	1.095	1.07125	149.97875	13.5775	6009.80625	582.06125	178.88625	57.43375	88.81625	35.23375	51.60375	314.33	57.74375	50.895	25.23375	88.90625	75.86625	46.94	108.17125	85.25875	4197.86875	9.815	8.36875	16.11625	61.2825	148.72625	3.81625	2.66875	305.94125	2.24375	89.93875	114.14	331.90125	116.90875	5.1625	22.43125	0.48625	1.58125	196.7325	12.52625	10.9275	54.625
62	10.88125	9.2825	123.94375	158.1225	4.32625	11.165	248.93125	1.08125	0.73375	64.3675	14.43375	6286.03375	322.62	139.9325	53.2	75.2375	52.98125	56.60625	279.35375	60.44125	58.20125	22.28875	98.60125	85.91375	42.43125	92.6075	63.30625	4282.92625	5.2575	5.755	13.64875	69.64	128.7925	2.4625	2.425	225.545	1.6775	44.40125	107.88	256.47	136.38125	4.3925	27.38375	1.59125	2.2275	237.06	9.105	11.75375	56.25
63	11.02	12.0575	53.7925	170.03375	1.6775	26.905	356.51875	1.2225	1.11625	74.20125	13.09625	6387.12875	385.00875	169.39875	32.5	81.72875	0.0275	46.855	441.91125	57.02875	41.555	34.82	71.5325	64.755	43.18875	98.77	57.07	10822.89625	0.51125	7.21625	10.57875	59.93	324.85875	5.425	2.39875	54.675	1.1825	66.6325	116.00125	275.7625	102.89	5.96375	23.20875	0	1.145	148.23625	9.18125	7.61875	73.09
64	9.3525	8.3925	132.76	153.45	0.69125	10.52125	285.84125	0.905	0.8	153.75875	15.47	4557.13875	485.54875	202.09125	40.435	50.5325	35.76625	38.43	230.9	50.63	36.195	13.4625	68.56875	53.465	37.85125	59.56125	57.62625	2405.1925	2.7325	5.015	10.88	58.62	119.19	2.09	1.71625	170.64375	1.0425	46.47	76.47875	202.16875	73.87375	3.37	19.41	1.13375	1.28375	146.86625	7.675	10.41875	48.35625
65	9.165	6.6	137.51875	220.35625	4.0375	20.2	303.46375	1.25625	0.93625	138.5875	14.08875	7424.3675	387.64875	195.85375	48.22625	92.2325	41.14625	46.26	340.47375	54.49375	44.34	25.20125	95.53625	71.5025	10.15875	90.03	75.66875	11201.87875	6.30875	6.52875	10.39	56.4425	257.1175	8.215	2.4275	119.265	0.67125	62.9275	101.535	286.98125	113.32625	5.97125	20.0875	0.87	1.16875	214.2825	8.1175	13.47125	63.49625
66	10.1275	9.485	101.5375	155.34625	2.8275	14.97	244.15125	1.05875	0.7575	104.45125	14.07	6154.59	345.855	199.52	44.9075	96.74125	48.39	46.3175	355.27875	69.405	64.44125	29.1525	73.61875	77.50875	43.05125	111.66	49.8325	6441.2375	8.2725	5.74875	11.77875	68.17375	191.85	6.17875	2.65125	139.12	1.215	67.9725	107.36875	352.575	124.39125	6.1775	24.535	0.3	1.0425	234.02	7.5975	11.7175	53.42625
67	11.45625	16.3925	96.81375	250.255	3.05625	25.1625	334.75375	1.68	1.29875	179.42875	15.89125	8261.29625	456.17375	116.9275	83.72875	87.89875	66.00375	58.08125	437.84375	65.35875	67.5975	33.47875	135.29125	115.885	55.51125	153.75125	105.64625	4345.61375	7.4625	10.36875	19.36875	82.9325	147.26125	9.63625	3.1725	166.85	2.5225	102.79375	112.54375	342.655	184.895	6.22625	35.90875	0.92375	2.84625	352.4525	5.845	22.88375	54.625
68	11.34625	22.5975	77.665	202.43625	5.7725	18.1475	346.58375	1.33125	1.91375	103.18125	14.31125	8045.3575	711.57875	214.35375	33.39625	92.89125	33.89	51.00375	414.25625	44.45125	73.72875	27.98	101.0975	91.25375	47.44625	110.52125	76.915	8361.4475	7.835	8.89375	15.5175	73.62	260.25625	2.95125	2.81125	314.96375	2.05875	104.47375	122.765	351.71875	143.50875	6.055	27.2325	0.4325	1.49625	201.3175	12.55625	10.8775	46.55125
69	11.41	8.89875	154.54375	120.89	6.75875	10.66375	270.7325	1.22625	1.1175	139.90125	9.1975	5463.9125	404.7125	227.3925	47.39625	64.8775	35.50375	40.27125	209.8825	51.5975	40.5125	22.02625	63.46625	70.25	43.17375	93.00375	50.77	3448.94125	0.67875	4.79875	10.15625	41.015	117.15	0.6375	2.66875	340.87375	1.045	52.15125	107.5575	240.545	96.055	4.96	25.245	0.33	2.305	173.725	13.9325	10.61625	57.39875
70	9.12375	4.87	47.5425	204.18625	2.88875	25.765	327.00125	1.07375	1.1675	90.83875	15.41625	7112.3275	577.13875	192.61625	34.2475	86.73375	44.55875	54.63875	538.14125	67.80875	86.7625	35.9575	82.2	81.4625	53.385	113.5175	83.155	10854.3075	5.375	6.10625	11.3375	66.79375	291.58	7.01875	2.87125	59.8175	1.08125	98.2125	106.57	388.335	127.36625	6.2775	32.5275	1.25	1.12875	189.34125	5.7525	8.765	33.23125
71	7.48125	7.53875	110.48875	154.7425	2.2775	14.46	187.08375	1.0725	0.43875	133.8425	10.74875	5704.02875	488.86125	182.39	41.9125	68.985	29.955	40.22	349.08875	40.9375	72.0525	18.4475	63.12375	45.3275	36.30625	70.41375	66.10625	5995.37375	3.67125	5.56125	11.09125	43.64	172.29375	6.79375	2.40625	160.06875	1.015	49.29875	97.315	283.06375	77.12125	4.53	22.285	0.12625	1.545	147.83375	6.72375	9.35	43.9275
72	7.2375	5.19625	136.43625	178.105	3.9375	13.2875	260.8625	1.03375	0.9	162.97375	9.11125	5847.55125	381.35375	211.84875	42.69125	73.025	32.47375	37.8025	317.74375	46.34125	43.8675	21.19	79.97625	65.2125	39.12625	82.69875	45.35	4393.3825	7.425	6.51	12.99875	57.9775	121.36875	2.93375	2.58125	227.86	1.20875	59.49	83.17	295.40375	89.47375	4.145	22.2275	0.33625	1.1925	166.25	10.14625	12.41875	40.54875
73	10.86125	10.5625	141.8925	158.30375	3.68375	14.9675	218.84125	1.1	0.89875	146.0225	14.9725	6626.0025	336.51625	183.66625	45.23375	96.58	44.88625	54.0875	374.4	67.76375	50.7675	23.2625	84.30125	63.21125	39.78375	86.20875	68.68	6047.43625	4.88125	4.465	21.23375	50.42375	277.3375	5.90875	2.05625	117.8175	0.78	80.62	101.71875	284.62125	107.16125	6.215	26.68375	1.60625	2.925	184.4075	6.98	12.49625	44.44875
74	9.34625	5.4	71.375	131.1175	2.71375	16.13125	278.97375	1.0025	0.9375	84.18125	9.59125	4860.49875	427.6675	210.31875	31.765	56.13	29.17125	38.115	290.61875	46.67125	55.11375	22.84625	69.87625	60.37	40.065	97.7525	46.58125	6723.95	4.935	6.045	7.6425	66.22	128.93125	5.7425	2.00875	211.23875	0.96	57.00375	101.0325	288.3125	96.12625	4.2275	20.2975	0.09125	1.89625	154.98	9.86125	6.99875	39.61
75	6.38625	9.565	65.05125	154.59375	1.1575	13.225	224.4175	0.88875	0.58125	72.14625	8.3475	5137.46125	391.19875	212.2075	37.105	38.715	21.1775	30.14625	255.31875	36.31375	44.26125	13.915	77.9825	42.8875	27.0425	57.23875	48.4275	4387.58375	2.26625	4.90625	9.16625	34.02	166.895	1.73125	1.26625	128.7175	0	37.3075	76.25	216.86125	61.47	3.54625	15.08125	0.65	0.9075	115.56125	9.5475	7.77625	47.73125
76	3.9	7.0875	50.5	121.105	1.965	11.905	176.60125	0.72125	0.5625	46.3425	10.17	3839.03	383.15	138.2475	40.56	51.465	27.83625	38.59375	216.94	41.395	67.05625	20.075	44.37375	57.71875	29.6775	92.82625	60.2975	3693.8525	6.125	4.03875	8.825	48.595	98.03625	0.84125	2.205	186.02125	1.09125	54.58875	70.265	224.92375	88.5025	3.43375	20.605	0.21	2.5675	140.8525	8.08	6.4325	68.53
77	9.38375	7.78625	84.8675	150.62625	1.86875	20.64125	253.355	1.0425	0.7825	100.82875	21.785	5623.85	672.32875	89.12	37.97	74.3525	26.25	43.5075	281.435	49.5075	54.815	25.87625	74.34875	57.86	42.535	73.43625	55.635	3368.2425	8.05875	5.22625	18.23875	53.16	126.3175	3.21875	2.44875	190.7975	1.6975	79.73	109.9475	277.22375	90.965	5.06625	19.94875	0.28875	2.625	143.82375	7.605	7.29125	44.50625
[truncated: 1 more columns]
